# Supplementary material for: Training opportunities and the increase in the number of nurses in home-visit nursing agencies in Japan: a panel data analysis
Source: BMC Health Serv Res. 2019 Jun 20;19:398. doi: 10.1186/s12913-019-4225-8 (PMC6585138; doi:10.1186/s12913-019-4225-8)
Supplement: Supplementary file 1 — Full model for fixed effect panel regression model for the % change in number of FTE nurses and scheduled training programs for all employees. (XLSX 15 kb) [file 12913_2019_4225_MOESM1_ESM.xlsx]

## Sheet: SA1
	Overall agencies						Agency size in the previous year
							1st quartile						2nd quartile						3rd quartile						4th quartile
	Coef.	SE	95% CI				Coef.	SE	95% CI				Coef.	SE	95% CI				Coef.	SE	95% CI				Coef.	SE	95% CI
Planning training program for all employeess lagged	2.07316	1.41404	-0.698855	4.84518			8.99149	2.29228	4.49626	13.4867	***		8.46251	3.09035	2.4022	14.5228	**		2.91452	3.02421	-3.01613	8.84516			-3.38218	3.83162	-10.8973	4.13292
Number of FTE nurses lagged	-23.919	1.58318	-27.0226	-20.8154	***		-53.4609	160.71	-368.617	261.695			-60.2162	60.8297	-179.506	59.0735			-71.1748	32.9922	-135.874	-6.47522	*		-11.3389	1.00081	-13.3019	-9.37601	***
Number of FTE nurses lagged squared	0.425446	0.0895073	0.24998	0.600911	***		2.43757	29.0784	-54.5859	59.461			4.11352	8.37846	-12.317	20.544			4.96935	3.22271	-1.35056	11.2893			0.0944184	0.0275473	0.0403888	0.148448	**
Number of clients per FTE nurses lagged	0.663234	0.150702	0.367805	0.958663	***		0.506633	0.208103	0.0985377	0.914729	*		0.38398	0.228164	-0.0634582	0.831419			0.311572	0.242808	-0.164588	0.787732			1.15475	0.400073	0.370075	1.93943	**
Year dummy (reference 2013)
in 2014	2.84554	0.354468	2.15066	3.54042	***		6.20167	0.716833	4.79594	7.6074	***		3.15677	0.766646	1.65335	4.6602	***		2.55599	0.857991	0.873419	4.23856	**		1.77204	0.621719	0.552633	2.99144	**
in 2015	5.9728	0.482304	5.02731	6.91828	***		10.7933	0.839692	9.14663	12.4399	***		7.98801	1.00606	6.01508	9.96094	***		4.50326	1.03015	2.48308	6.52343	***		3.04683	0.865348	1.34959	4.74407	***
Intercept	96.461	5.88859	84.9173	108.005	***		122.292	220.571	-310.253	554.837			154.318	110.16	-61.7107	370.346			222.232	82.9103	59.6398	384.824	**		77.6626	9.03608	59.9398	95.3854	***
Agency-year	14945						3889						3610						3812						3634
agency	6164						2238						2203						2171						1726
CI: confidence interval; Coef.: coefficient; FTE: full-time equivalent; SE: standard error
* p < 0.05; ** p < 0.01; *** p < 0.001
1st quartile, 2.5 - 3.0 ; 2nd quartile, 3.0 - 4.0; 3rd quartile, 4.0 - 5.8; 4th quartile, 5.8 - 50.8
