# Supplementary material for: Training opportunities and the increase in the number of nurses in home-visit nursing agencies in Japan: a panel data analysis
Source: BMC Health Serv Res. 2019 Jun 20;19:398. doi: 10.1186/s12913-019-4225-8 (PMC6585138; doi:10.1186/s12913-019-4225-8)
Supplement: Supplementary file 2 — Full model for fixed effect panel regression model for the % change in number of FTE nurses and scheduled training programs for new employees. (XLSX 15 kb) [file 12913_2019_4225_MOESM2_ESM.xlsx]

## Sheet: SA2
	Overall agencies					By agency size in the previous year
						1st quartile					2nd quartile					3rd quartile					4th quartile
	Coef.	SE	95% CI			Coef.	SE	95% CI			Coef.	SE	95% CI			Coef.	SE	95% CI			Coef.	SE	95% CI
Planning a training program for new employees lagged	0.52789	0.671538	-0.78856	1.84434		4.69473	1.29947	2.14644	7.24302	***	3.27449	1.48321	0.36586	6.18312	*	0.353718	1.24469	-2.08719	2.79463		-0.890877	1.11719	-3.08207	1.30032
Number of FTE nurses lagged	-23.8876	1.58401	-26.9928	-20.7824	***	-37.9422	160.357	-352.407	276.522		-51.2676	60.5871	-170.082	67.5463		-71.382	33.0923	-136.278	-6.4861	*	-11.3065	1.0099	-13.2873	-9.32579	***
Number of FTE nurses lagged squared	0.42454	0.0893159	0.249449	0.59963	***	-0.412808	29.0051	-57.2925	56.4669		2.793	8.34325	-13.5685	19.1545		4.99395	3.23209	-1.34436	11.3323		0.0935858	0.0276634	0.0393283	0.147843	**
Number of clients per FTE nurses lagged	0.67477	0.150841	0.379069	0.970472	***	0.592305	0.214038	0.172571	1.01204	**	0.403712	0.239399	-0.0657602	0.873185		0.317016	0.244206	-0.161887	0.795919		1.15687	0.400655	0.37105	1.94269	**
Year dummy (reference 2013)
in 2014	2.89385	0.35565	2.19665	3.59104	***	6.43941	0.728901	5.01002	7.8688	***	3.40669	0.763869	1.90871	4.90467	***	2.60468	0.854899	0.928171	4.28118	**	1.71613	0.625383	0.489539	2.94272	**
in 2015	6.07007	0.477138	5.13471	7.00543	***	11.352	0.836487	9.71162	12.9924	***	8.36369	1.01308	6.37699	10.3504	***	4.58726	1.02565	2.5759	6.59863	***	2.98116	0.86692	1.28083	4.68149	**
Intercept	97.5236	5.92301	85.9124	109.135	***	104.172	220.309	-327.859	536.203		143.703	109.762	-71.5447	358.952		224.87	83.0771	61.9515	387.789	**	75.0708	8.97105	57.4755	92.6661	***
Agency-year	14945					3889					3610					3812					3634
CI: confidence interval; Coef.: coefficient; FTE: full-time equivalent; SE: standard error
* p < 0.05; ** p < 0.01; *** p < 0.001
1st quartile, 2.5 - 3.0 ; 2nd quartile, 3.0 - 4.0; 3rd quartile, 4.0 - 5.8; 4th quartile, 5.8 - 50.8
